# Supplementary material for: A Brief Participatory Workplace Intervention on Dietary Barriers and Healthy Eating Intentions Among Employees: A Pilot Study
Source: Nutrients. 2025 Oct 27;17(21):3371. doi: 10.3390/nu17213371 (PMC12610673; doi:10.3390/nu17213371)
Supplement: Supplementary file 1 [file nutrients-17-03371-s001.zip]

Archive with 5 entries (5 files):
- BPBEWI Data.xlsx
- Suplementary S3.pdf
- Supplementary S1.pdf
- Supplementary S2.jpg
- TREND checklist final.pdf
