# Supplementary material for: A Brief Participatory Workplace Intervention on Dietary Barriers and Healthy Eating Intentions Among Employees: A Pilot Study
Source: Nutrients. 2025 Oct 27;17(21):3371. doi: 10.3390/nu17213371 (PMC12610673; doi:10.3390/nu17213371)
Supplement: Supplementary file 1 [file nutrients-17-03371-s001.zip › BPBEWI Data.xlsx]

## Sheet: Liczba odpowiedzi 1
Number of days spent on-site at work (weekly)	Average number of hours spent at work (weekly)	Type of contract	Number of meals consumed at work	Meals consumed at work - Breakfast	Meals consumed at work - Snacks	Meals consumed at work - Lunch	Self-preparing lunches to work	Self-assessed nutrition knowledge and practical implementation	Age	Sex	Workplace city	Education	Gross monthly earnings	GSES_total	Resilience_total	Optimism	Perceiving preparing healthy meals as a time-consuming activity	Number of barriers	Barrier_lack of time	Barrier_lack of knowledge	Barrier_lack of motivation	Barrier_lack of appropriate ingredients for meal preparation	Barrier_unwillingness to cook	Barrier_other	T2_the intention to introduce changes in eating habits	T2_the intention to prepare healthy meals for work	T2_the perception of increased nutrition knowledge	T2_How do you rate the usefulness of the training in the scale of 1-10	T3_Number of barriers after 3 weeks	T3_Perceived ease of preparing healthy meals for work	T3_Development of culinary skills in preparing healthy meals for work	T3_Regularity of planning meals for work	T3_Stability of motivation to prepare healthy meals for work	T3_Durability of introduced dietary changes
5	40	Employment contract	2	Yes	Yes	No	No	Not really, I have insufficient knowledge	54	woman	City above 500,000 citizens	Higher	8000 - 9999 PLN	30	13	19	Definitely yes	3	yes	No	Yes	Yes	No	No	Yes	Yes	Yes	9	1	Rather yes	Rather no, but I feel more motivated	Sometimes	Moderate	yes
5	40	Employment contract	2	Yes	Yes	No	Yes, always	Yes, but I do not always adhere to them	56	woman	City above 500,000 citizens	Higher	6000 - 7999 PLN	27	9	13	Rather yes	2	No	No	No	Yes	Yes	No	Yes	Yes	Yes	9	0	Rather yes	Yes, but I still need more practice	Sometimes	High	yes
5	45	Employment contract	1	No	No	Yes	No	Yes, but I do not always adhere to them	60	woman	City above 500,000 citizens	Higher	6000 - 7999 PLN	24	6	6	Rather no	1	yes	No	No	No	No	No	No	No	No	7	0	Definitely yes	No, my skills have not changed	Never	Low	No
5	30	Employment contract	1	Yes	No	No	Yes, sometimes	Yes, but I do not always adhere to them	52	woman	City above 500,000 citizens	Higher	6000 - 7999 PLN	38	18	20	Rather yes	1	yes	No	No	No	No	No	No	Yes	Yes	8	0	Rather yes	No, my skills have not changed	Never	Moderate	yes
4	40	Employment contract	2	No	Yes	Yes	No	Not really, I have insufficient knowledge	35	woman	City above 500,000 citizens	Higher	8000 - 9999 PLN	36	15	21	Rather yes	2	No	No	Yes	No	Yes	No	Yes	Yes	Yes	8	0	Rather yes	Yes, but I still need more practice	Sometimes	Moderate	No
5	25	Employment contract	1	No	Yes	No	Yes, always	Yes, but I do not always adhere to them	44	woman	City above 500,000 citizens	Higher	8000 - 9999 PLN	40	18	15	Rather yes	2	yes	No	No	No	Yes	No	Yes	Yes	Yes	8	2	Rather yes	Rather no, but I feel more motivated	Sometimes	Low	yes
5	50	Employment contract	3	Yes	Yes	Yes	Yes, always	Yes, but I do not always adhere to them	55	woman	City above 500,000 citizens	Higher	6000 - 7999 PLN	22	14	11	Rather yes	2	yes	No	No	Yes	No	No	Yes	Yes	Yes	10	2	Rather yes	Yes, but I still need more practice	Sometimes	Moderate	yes
5	35	Employment contract	2	Yes	Yes	No	Yes, always	Yes, but I do not always adhere to them	58	woman	City above 500,000 citizens	Higher	6000 - 7999 PLN	33	19	19	Rather no	1	yes	No	No	No	No	No	No	Yes	Yes	8	0	Rather yes	Rather no, but I feel more motivated	Sometimes	Moderate	yes
5	50	Employment contract	2	Yes	Yes	No	Yes, always	Yes, but I do not always adhere to them	58	woman	City above 500,000 citizens	Higher	6000 - 7999 PLN	30	17	12	Rather no	1	No	No	No	Yes	No	No	Yes	Yes	Yes	8	0	Rather yes	Yes, but I still need more practice	Always	Moderate	yes
2	30	Employment contract	2	No	Yes	Yes	Yes, sometimes	Yes, but I do not always adhere to them	51	woman	City above 500,000 citizens	Higher	10000 PLN and more	20	12	12	Rather yes	3	yes	No	Yes	Yes	No	No	Yes	Yes	Yes	8	1	Rather yes	Rather no, but I feel more motivated	Rarely	Moderate	yes
5	9	Employment contract	0	No	No	No	No	Yes, but I do not always adhere to them	55	woman	City above 500,000 citizens	Higher	6000 - 7999 PLN	29	14	18	Rather yes	2	yes	No	No	Yes	No	No	Yes	Yes	Yes	9	0	Definitely yes	Yes, but I still need more practice	Sometimes	High	yes
5	40	Employment contract	1	Yes	No	No	Yes, sometimes	Yes, but I do not always adhere to them	25	woman	City above 500,000 citizens	Higher	4242 - 5999 PLN	35	15	14	Rather no	2	yes	No	Yes	No	No	No	Yes	Yes	No	9	1	Rather yes	Rather no, but I feel more motivated	Sometimes	Moderate	yes
5	30	Employment contract	2	Yes	Yes	No	No	Yes, I know the basics and adhere to them in practice	24	woman	City above 500,000 citizens	Higher	4242 - 5999 PLN	29	15	22	Definitely yes	1	yes	No	No	No	No	No	Yes	Yes	Yes	10	0	Rather yes	Yes, but I still need more practice	Always	High	yes
5	40	Employment contract	1	Yes	No	No	Yes, sometimes	Yes, I know the basics and adhere to them in practice	32	woman	City above 500,000 citizens	Higher	6000 - 7999 PLN	25	9	13	Rather yes	1	yes	No	No	No	No	No	Yes	Yes	Yes	9	0	Definitely yes	Yes, but I still need more practice	Sometimes	Moderate	yes
5	22	Employment contract	2	Yes	Yes	No	Yes, sometimes	Yes, but I do not always adhere to them	32	woman	City above 500,000 citizens	Higher	6000 - 7999 PLN	31	17	15	Definitely yes	2	yes	No	No	No	Yes	No	No	No	No	6	2	Rather no	No, my skills have not changed	Rarely	Low	yes
5	40	Employment contract	1	No	Yes	No	Yes, sometimes	Yes, but I do not always adhere to them	55	woman	City above 500,000 citizens	Higher	6000 - 7999 PLN	29	15	11	Rather no	2	yes	No	No	No	Yes	No	Yes	Yes	Yes	10	0	Rather yes	Yes, but I still need more practice	Sometimes	High	yes
5	40	Employment contract	3	Yes	Yes	Yes	Yes, sometimes	Yes, I know the basics and adhere to them in practice	51	woman	City above 500,000 citizens	Higher	8000 - 9999 PLN	31	20	15	Rather yes	0	No	No	No	No	No	No	Yes	Yes	Yes	10	0	Definitely yes	Yes, but I still need more practice	Always	High	yes
5	40	Employment contract	2	Yes	Yes	No	Yes, always	Yes, but I do not always adhere to them	39	woman	City above 500,000 citizens	Higher	6000 - 7999 PLN	27	13	15	Rather no	0	No	No	No	No	No	No	Yes	Yes	Yes	10	0	Rather yes	Yes, but I still need more practice	Sometimes	High	yes
5	40	Employment contract	1	No	Yes	No	Yes, sometimes	Yes, but I do not always adhere to them	40	woman	City above 500,000 citizens	Higher	6000 - 7999 PLN	31	12	12	Rather yes	1	yes	No	No	No	No	No	Yes	Yes	Yes	7	0	Rather yes	Rather no, but I feel more motivated	Sometimes	Moderate	yes
5	6	Employment contract	1	No	Yes	No	No	Yes, I know the basics and adhere to them in practice	32	man	City above 500,000 citizens	Higher	6000 - 7999 PLN	29	15	11	Rather yes	1	yes	No	No	No	No	No	Yes	Yes	Yes	7	0	Rather yes	Rather no, but I feel more motivated	Rarely	Moderate	yes
5	40	Employment contract	2	Yes	Yes	No	No	Yes, I know the basics and adhere to them in practice	29	man	City above 500,000 citizens	Higher	6000 - 7999 PLN	31	15	13	Rather yes	2	yes	No	Yes	No	No	No	Yes	Yes	Yes	10	0	Rather yes	Yes, definitely	Sometimes	Moderate	yes
5	40	Employment contract	3	Yes	Yes	Yes	Yes, always	Yes, I know the basics and adhere to them in practice	42	man	City above 500,000 citizens	Higher	6000 - 7999 PLN	25	12	12	Rather no	1	No	No	No	Yes	No	No	Yes	Yes	Yes	8	0	Rather yes	Yes, definitely	Sometimes	High	yes
5	60	Employment contract	3	Yes	Yes	Yes	Yes, always	Yes, I know the basics and adhere to them in practice	41	man	City above 500,000 citizens	Higher	4242 - 5999 PLN	25	8	11	Rather no	0	No	No	No	No	No	No	Yes	Yes	No	7	0	Rather no	No, my skills have not changed	Always	High	yes
5	40	Employment contract	2	No	Yes	Yes	Yes, always	Yes, I know the basics and adhere to them in practice	64	woman	City above 500,000 citizens	Higher	6000 - 7999 PLN	30	16	20	Rather no	1	yes	No	No	No	No	No	Yes	Yes	Yes	10	1	Rather yes	Rather no, but I feel more motivated	Always	High	yes
5	27	Employment contract	2	No	Yes	Yes	Yes, sometimes	Not really, I have insufficient knowledge	61	woman	City above 500,000 citizens	Higher	4242 - 5999 PLN	25	14	14	Rather yes	1	yes	No	No	No	No	No	Yes	Yes	Yes	4	0	Rather yes	Yes, but I still need more practice	Sometimes	Moderate	yes
5	40	Employment contract	2	Yes	Yes	No	Yes, sometimes	Yes, but I do not always adhere to them	31	woman	City above 500,000 citizens	Higher	4242 - 5999 PLN	28	14	13	Rather yes	2	yes	No	Yes	No	No	No	Yes	Yes	Yes	6	1	Rather yes	Rather no, but I feel more motivated	Always	High	yes
5	7	Employment contract	2	No	Yes	Yes	Yes, always	Yes, but I do not always adhere to them	64	man	City above 500,000 citizens	Higher	6000 - 7999 PLN	29	14	19	Rather yes	1	yes	No	No	No	No	No	Yes	Yes	Yes	9	0	Rather yes	Yes, but I still need more practice	Sometimes	Moderate	yes
5	40	Employment contract	2	Yes	Yes	No	Yes, sometimes	Yes, but I do not always adhere to them	55	woman	City above 500,000 citizens	Higher	6000 - 7999 PLN	37	19	18	Rather no	1	yes	No	No	No	No	No	Yes	Yes	Yes	7	1	Rather yes	Rather no, but I feel more motivated	Sometimes	Moderate	yes
5	40	Employment contract	2	Yes	No	Yes	No	Yes, but I do not always adhere to them	43	woman	City above 500,000 citizens	Higher	6000 - 7999 PLN	27	15	16	Rather yes	1	yes	No	No	No	No	No	Yes	Yes	Yes	8	1	Rather yes	Yes, but I still need more practice	Sometimes	Low	yes
2	15	Employment contract	1	No	Yes	No	Yes, always	Yes, but I do not always adhere to them	62	woman	City above 500,000 citizens	Higher	Below 4242 PLN	30	12	14	Definitely yes	1	yes	No	No	No	No	No	Yes	Yes	Yes	10	0	Rather yes	Rather no, but I feel more motivated	Sometimes	Moderate	yes
5	8	Employment contract	1	Yes	No	No	No	Yes, but I do not always adhere to them	33	woman	City above 500,000 citizens	Higher	4242 - 5999 PLN	30	14	7	Rather yes	2	yes	No	No	No	Yes	No	No	No	No	3	1	Definitely no	No, my skills have not changed	Never	Low	No
5	30	Employment contract	1	No	Yes	No	Yes, always	Yes, I know the basics and adhere to them in practice	60	man	City above 500,000 citizens	Higher	6000 - 7999 PLN	30	15	13	Rather no	2	yes	No	No	No	Yes	No	Yes	Yes	Yes	10	1	Rather yes	Rather no, but I feel more motivated	Always	Moderate	Yes
5	45	Employment contract	2	No	Yes	Yes	No	Yes, but I do not always adhere to them	50	woman	City above 500,000 citizens	Higher	4242 - 5999 PLN	28	15	15	Rather no	2	yes	No	No	Yes	No	No	Yes	Yes	Yes	6	2	Rather yes	Rather no, but I feel more motivated	Sometimes	High	Yes
5	40	Employment contract	2	Yes	Yes	No	Yes, always	Not really, I have insufficient knowledge	46	woman	City above 500,000 citizens	Higher	6000 - 7999 PLN	24	17	19	Definitely yes	1	yes	No	No	No	No	No	Yes	Yes	Yes	10	0	Rather no	Rather no, but I feel more motivated	Sometimes	High	Yes
5	40	Employment contract	2	Yes	No	Yes	No	Yes, but I do not always adhere to them	39	woman	City above 500,000 citizens	Higher	8000 - 9999 PLN	21	16	22	Rather yes	2	yes	No	No	No	No	A lot of professional and family duties which cause lack of time to rest, which causes lack of willingness for effort	Yes	Yes	Yes	10	1	Rather yes	Yes, but I still need more practice	Rarely	Moderate	Yes
5	70	Employment contract	3	Yes	Yes	Yes	Yes, sometimes	Yes, but I do not always adhere to them	57	woman	City above 500,000 citizens	Higher	6000 - 7999 PLN	30	16	22	Rather yes	1	yes	No	No	No	No	No	Yes	Yes	Yes	10	0	Rather no	Yes, but I still need more practice	Sometimes	High	Yes
